# Supplementary material for: Predictive Value of Machine Learning for Recurrence of Atrial Fibrillation after Catheter Ablation: A Systematic Review and Meta-Analysis
Source: Rev Cardiovasc Med. 2023 Nov 16;24(11):315. doi: 10.31083/j.rcm2411315 (PMC11272879; doi:10.31083/j.rcm2411315)
Supplement: Supplementary file 1 [file 2153-8174-24-11-315-s1.zip]

Archive with 3 entries (2 files):
- 2153-8174-24-11-315-s1/
- 2153-8174-24-11-315-s1/PRISMA_2020_checklist.pdf
- 2153-8174-24-11-315-s1/Supplementary Material-V2.docx
